# Supplementary material for: Genetic Structure and Genetic Diversity of the Endemic Korean Aucha Perch, Coreoperca herzi (Centropomidae), in Korea
Source: Animals (Basel). 2023 Aug 14;13(16):2614. doi: 10.3390/ani13162614 (PMC10451468; doi:10.3390/ani13162614)
Supplement: Supplementary file 1 [file animals-13-02614-s001.zip]

Archive with 1 entries (1 files):
- animals-2497200-supplementary.pdf
